# Supplementary material for: Characterization of Indoor Air Quality on a College Campus: A Pilot Study
Source: Int J Environ Res Public Health. 2019 Jul 30;16(15):2721. doi: 10.3390/ijerph16152721 (PMC6695958; doi:10.3390/ijerph16152721)
Supplement: Supplementary file 1 [file ijerph-16-02721-s001.zip]

Archive with 1 entries (1 files):
- ijerph-549488-supplementary.pdf
